# Supplementary material for: ALKBH3 suppresses ischemia/reperfusion‐induced PANoptosis by regulating the ZBED6/STAT1/AIM2 axis through m1A demethylation
Source: Clin Transl Med. 2026 Mar 12;16(3):e70632. doi: 10.1002/ctm2.70632 (PMC13093621; doi:10.1002/ctm2.70632)
Supplement: Supplementary file 2 — Supporting Information [file CTM2-16-e70632-s002.xlsx]

## Sheet: AIM2_TF_prediction
hTFtarget	KnockTF	ENCODE	GTRD	ChIP_Atlas	intersection
CTCF	POU5F1	ARID3A	AFF1	AHR	STAT1
ATF2	PROX1	ATF1	AHR	ARID3A	STAT3
BACH2	NR2F2	ATF2	AR	ATF1	MYC
BATF	TP53	ATF3	ARNT	ATF3	NA
BCL11A	ZIC2	BATF	ASCL1	ATF4	NA
BCL3	FOXM1	BCL11A	ATF2	ATF7	NA
BCL6	POLR3A	BCL3	ATF3	ATRX	NA
BRD4	HSF1	BCLAF1	ATF7	BATF	NA
CDK9	STAT3	BHLHE40	BACH2	BATF3	NA
CEBPA	TCF4	BRCA1	BATF	BRD2	NA
CEBPB	TP63	CBX3	BATF3	BRD4	NA
CREB1	HIC1	CCNT2	BCL11A	CCND2	NA
EBF1	STAT1	CEBPB	BCL6	CCNT2	NA
EP300	MYC	CHD1	BMI1	CDK8	NA
FLI1	MITF	CHD2	BRD2	CDK9	NA
FOXM1	TWIST1	CREB1	BRD3	CEBPA	NA
FOXP1	MSX1	CTCF	BRD4	CEBPB	NA
GATA2	ZIC5	CUX1	BRD9	CEBPG	NA
GATA3	PTEN	EBF1	CBFA2T3	CREBBP	NA
HDAC2	ETV5	ELF1	CBX2	CREM	NA
IRF1	TFAP2C	ELK1	CBX3	CUX1	NA
IRF4	SMAD3	EP300	CCAR2	DPF2	NA
JUND	SOX17	ETS1	CCNT2	E2F1	NA
MAFK	MYB	EZH2	CDK8	E2F5	NA
MAX	POLR2G	FOS	CDK9	EGR1	NA
MAZ	AGO2	FOSL1	CDKN1B	ELF1	NA
MED1	PTBP1	FOSL2	CEBPA	EMSY	NA
MEF2A	SAFB2	FOXM1	CEBPB	EP300	NA
MTA3	HNRNPUL1	GATA2	CEBPD	EZH2	NA
MYB	HNRNPL	GATA3	CHD1	FOS	NA
NFIC	U2AF2	H2AFZ	CHD8	FOSL1	NA
NFYB	ZNF395	HCFC1	CIITA	FOSL2	NA
PAX5	NR2C2	HDAC1	CREB1	FOXA1	NA
PBX3	HMGN1	HDAC2	CREB3L1	FOXA2	NA
POLR2A	AR	IKZF1	CREBBP	FOXJ2	NA
RAD21	ARID1A	IRF1	CREM	FOXK2	NA
RELA	BCL6	IRF3	CTCF	FOXO1	NA
RUNX1	FLI1	IRF4	DAXX	GABPB1	NA
RUNX3	FOXO1	JUN	DDX20	GATA2	NA
SIX5	GATA4	JUND	DPF2	GATA3	NA
SP1	GFP	KAT2A	DUX4	GFI1	NA
SPI1	HMGA1	KDM1A	E2F1	GRHL2	NA
SPIB	MEF2D	KDM5B	E2F6	GTF2E2	NA
STAG1	MTA2	MAFF	E2F8	HBZ	NA
STAT1	NMI	MAFK	EBF1	HDAC1	NA
STAT3	RELB	MAX	EBP	HDAC2	NA
STAT4	SOX2	MAZ	EGR1	HIC1	NA
STAT5A	STAT6	MEF2A	ELF1	HMBOX1	NA
STAT5B	ZNF746	MTA3	ELK1	IKZF1	NA
TAL1	CTCF	MXI1	ELK4	IKZF2	NA
TBX21	NUP35	MYC	EMSY	INTS13	NA
TCF12	NA	NELFE	EP300	IRF1	NA
TCF3	NA	NFATC1	ERG	IRF4	NA
TFAP4	NA	NFE2	ESR1	JMJD1C	NA
VDR	NA	NFIC	ESR2	JUN	NA
YY1	NA	NFYA	ETS1	JUNB	NA
ZNF143	NA	NFYB	ETV5	JUND	NA
ETS1	NA	NR2F2	ETV6	KDM1A	NA
RBPJ	NA	NRF1	EZH2	KLF1	NA
ESR1	NA	PAX5	FLI1	KMT2A	NA
ESR2	NA	PBX3	FOS	LYL1	NA
ATF3	NA	PHF8	FOSL1	MAFG	NA
CBX3	NA	PML	FOSL2	MAX	NA
ELF1	NA	POLR2A	FOXA1	MAZ	NA
ELK1	NA	POU2F2	FOXA2	MED1	NA
FOS	NA	RBBP5	FOXK2	MED12	NA
FOSL1	NA	RCOR1	FOXO1	MEIS2	NA
GATA1	NA	RELA	FOXP1	MGMT	NA
GTF3C2	NA	REST	GABPA	MLLT1	NA
HCFC1	NA	RFX5	GATA1	MYB	NA
JUN	NA	RUNX3	GATA2	MYC	NA
JUNB	NA	RXRA	GATA3	NBN	NA
MAFF	NA	SIN3A	GATA4	NCOA6	NA
MEIS1	NA	SIX5	GATAD2B	NCOR1	NA
NR2F2	NA	SP1	GFI1	NFE2	NA
POLR3A	NA	SPI1	GFI1B	NFIC	NA
STAT2	NA	SRF	GTF3C2	NFKB1	NA
TBL1XR1	NA	STAT1	HBZ	NFKB2	NA
TBP	NA	STAT2	HCFC1	NKX2-1	NA
TEAD4	NA	STAT3	HDAC1	NR2C1	NA
TRIM28	NA	STAT5A	HDAC2	NR2F1	NA
CREBBP	NA	SUPT20H	HEY1	NR3C1	NA
FOSL2	NA	TAF1	HIC1	ORC2	NA
REST	NA	TAL1	HIF1A	PBX3	NA
RXRA	NA	TBL1XR1	HNF4A	PBX4	NA
SMC3	NA	TBP	IKZF1	PHF8	NA
TAF1	NA	TCF12	INO80	PKNOX1	NA
USF1	NA	TCF3	INTS11	POU2AF1	NA
FOXA1	NA	TEAD4	INTS13	POU2F2	NA
KDM5B	NA	TRIM28	IRF1	PRAME	NA
MYC	NA	UBTF	IRF2	PRDM14	NA
TFAP2C	NA	WRNIP1	IRF4	RBBP7	NA
CENPA	NA	YY1	JUN	RELA	NA
SMC1A	NA	ZMIZ1	JUNB	RELB	NA
GATA4	NA	ZNF143	JUND	REST	NA
NANOG	NA	ZNF384	KDM1A	RNF2	NA
OTX2	NA	NA	KDM5B	RUNX1	NA
POU5F1	NA	NA	KDM6A	RUNX3	NA
SRF	NA	NA	KLF1	SIX5	NA
KLF4	NA	NA	KLF4	SKI	NA
RYBP	NA	NA	KLF5	SKIL	NA
ZNF263	NA	NA	KMT2A	SMAD1	NA
LMNB1	NA	NA	KMT2B	SMAD3	NA
SMAD3	NA	NA	LDB1	SMARCA4	NA
CIITA	NA	NA	LMNA	SMARCA5	NA
DUX4	NA	NA	LMNB1	SP1	NA
HDAC6	NA	NA	LYL1	SPI1	NA
MYH11	NA	NA	MAF	SREBF1	NA
SMAD1	NA	NA	MAFK	SREBF2	NA
AR	NA	NA	MAX	SRF	NA
MRE11A	NA	NA	MBD4	SS18	NA
GATA6	NA	NA	MCM7	STAG1	NA
BCOR	NA	NA	MECP2	STAT1	NA
NA	NA	NA	MED12	STAT3	NA
NA	NA	NA	MEF2B	STAT5A	NA
NA	NA	NA	MEIS1	STAT5B	NA
NA	NA	NA	MEIS2	SUMO2	NA
NA	NA	NA	MEIS3P1	SUPT5H	NA
NA	NA	NA	MITF	TAF1	NA
NA	NA	NA	MYB	TAF7	NA
NA	NA	NA	MYC	TAF9B	NA
NA	NA	NA	MYCN	TBL1XR1	NA
NA	NA	NA	NCOA3	TBX21	NA
NA	NA	NA	NCOR1	TCF12	NA
NA	NA	NA	NEUROD1	TEAD4	NA
NA	NA	NA	NFE2	TFDP1	NA
NA	NA	NA	NFIC	TOX4	NA
NA	NA	NA	NFKB1	TRIM22	NA
NA	NA	NA	NFKB2	TRIM24	NA
NA	NA	NA	NFKBIA	TRIM28	NA
NA	NA	NA	NFRKB	VDR	NA
NA	NA	NA	NFYA	VEZF1	NA
NA	NA	NA	NKX2-1	WRNIP1	NA
NA	NA	NA	NR2F1	YAP1	NA
NA	NA	NA	NR2F2	YY1	NA
NA	NA	NA	NR2F6	ZFP36	NA
NA	NA	NA	NR3C1	ZKSCAN8	NA
NA	NA	NA	NR4A1	ZNF143	NA
NA	NA	NA	ORC2	ZNF175	NA
NA	NA	NA	OTX2	ZNF197	NA
NA	NA	NA	PADI2	ZNF24	NA
NA	NA	NA	PARP1	ZNF316	NA
NA	NA	NA	PAX5	ZNF395	NA
NA	NA	NA	PBX3	ZNF584	NA
NA	NA	NA	PGR	ZNF589	NA
NA	NA	NA	PHF8	ZNF644	NA
NA	NA	NA	POU2F2	ZNF766	NA
NA	NA	NA	RAD21	NA	NA
NA	NA	NA	RARA	NA	NA
NA	NA	NA	RBBP5	NA	NA
NA	NA	NA	RBFOX2	NA	NA
NA	NA	NA	RBM25	NA	NA
NA	NA	NA	RBPJ	NA	NA
NA	NA	NA	RCOR1	NA	NA
NA	NA	NA	REL	NA	NA
NA	NA	NA	RELA	NA	NA
NA	NA	NA	RELB	NA	NA
NA	NA	NA	REST	NA	NA
NA	NA	NA	RING1	NA	NA
NA	NA	NA	RNF2	NA	NA
NA	NA	NA	RUNX1	NA	NA
NA	NA	NA	RUNX1T1	NA	NA
NA	NA	NA	RUNX2	NA	NA
NA	NA	NA	RUNX3	NA	NA
NA	NA	NA	RXRA	NA	NA
NA	NA	NA	SAP30	NA	NA
NA	NA	NA	SETDB1	NA	NA
NA	NA	NA	SIRT1	NA	NA
NA	NA	NA	SIRT6	NA	NA
NA	NA	NA	SIX5	NA	NA
NA	NA	NA	SKI	NA	NA
NA	NA	NA	SMAD1	NA	NA
NA	NA	NA	SMAD3	NA	NA
NA	NA	NA	SMAD5	NA	NA
NA	NA	NA	SMARCA4	NA	NA
NA	NA	NA	SMARCB1	NA	NA
NA	NA	NA	SMARCC2	NA	NA
NA	NA	NA	SMC1A	NA	NA
NA	NA	NA	SMC3	NA	NA
NA	NA	NA	SNAI2	NA	NA
NA	NA	NA	SP1	NA	NA
NA	NA	NA	SPI1	NA	NA
NA	NA	NA	SPIB	NA	NA
NA	NA	NA	SREBF2	NA	NA
NA	NA	NA	SRF	NA	NA
NA	NA	NA	SS18	NA	NA
NA	NA	NA	SSRP1	NA	NA
NA	NA	NA	STAG1	NA	NA
NA	NA	NA	STAT1	NA	NA
NA	NA	NA	STAT2	NA	NA
NA	NA	NA	STAT3	NA	NA
NA	NA	NA	STAT4	NA	NA
NA	NA	NA	STAT5A	NA	NA
NA	NA	NA	STAT5B	NA	NA
NA	NA	NA	STAT6	NA	NA
NA	NA	NA	SUMO2	NA	NA
NA	NA	NA	SUPT5H	NA	NA
NA	NA	NA	SUZ12	NA	NA
NA	NA	NA	TBP	NA	NA
NA	NA	NA	TBX21	NA	NA
NA	NA	NA	TCF12	NA	NA
NA	NA	NA	TCF3	NA	NA
NA	NA	NA	TCF4	NA	NA
NA	NA	NA	TEAD4	NA	NA
NA	NA	NA	TFAP2A	NA	NA
NA	NA	NA	TFAP2C	NA	NA
NA	NA	NA	TFDP1	NA	NA
NA	NA	NA	TLE3	NA	NA
NA	NA	NA	TP53	NA	NA
NA	NA	NA	TP63	NA	NA
NA	NA	NA	TRIM24	NA	NA
NA	NA	NA	TRIM28	NA	NA
NA	NA	NA	TWIST1	NA	NA
NA	NA	NA	USF1	NA	NA
NA	NA	NA	VDR	NA	NA
NA	NA	NA	VEZF1	NA	NA
NA	NA	NA	WT1	NA	NA
NA	NA	NA	XRCC5	NA	NA
NA	NA	NA	YY1	NA	NA
NA	NA	NA	ZBED1	NA	NA
NA	NA	NA	ZBTB33	NA	NA
NA	NA	NA	ZBTB7A	NA	NA
NA	NA	NA	ZFP36	NA	NA
NA	NA	NA	ZMYND8	NA	NA
NA	NA	NA	ZNF143	NA	NA
NA	NA	NA	ZNF148	NA	NA
NA	NA	NA	ZNF24	NA	NA
NA	NA	NA	ZNF264	NA	NA
NA	NA	NA	ZNF366	NA	NA
NA	NA	NA	ZNF395	NA	NA
NA	NA	NA	ZNF597	NA	NA
NA	NA	NA	ZNF766	NA	NA
NA	NA	NA	ZSCAN5A	NA	NA
